# Supplementary material for: Comparative evaluation of composite inflammatory indices for predicting prostate cancer risk and mortality: a NHANES-based study with external validation
Source: Front Oncol. 2026 May 11;16:1830463. doi: 10.3389/fonc.2026.1830463 (PMC13199051; doi:10.3389/fonc.2026.1830463)
Supplement: Supplementary file 4 [file Table1.xlsx]

## Sheet: TableSS1
Table S1. Baseline characteristics of participants in the NHANES cohort and the external hospital-based cohort
Variable/n(%)	NHANES (n = 423)	External validation cohort (n = 200)	Test of significance (χ2 value)	Pa
Age	70.86 ± 0.55	67.40 ± 0.51	7.313	<0.0001
Education			48.317	<0.0001
<HighSchool	132 (31.2%)	121 (60.5%)
≥HighSchool	291 (68.8%)	79 (39.5%)
BMI	27.71 ± 0.23	23.46 ± 0.24	12.778	<0.0001
Any smoking history			14.48	<0.0001
Yes	271 (64.1%)	96 (48.0%)
No	152 (35.9%)	104 (52.0%)
Any alcohol use			97.242	<0.0001
Yes	363 (85.8%)	86 (43.0%)
No	60 (14.2%)	114 (57.0%)
Diabetes			8.07	0.0177
Yes	92 (21.7%)	37 (18.5%)
No	317 (74.9%)	163 (81.5%)
Borderline	14 (3.3%)	0 (0.0%)
Hypertension			26.986	<0.0001
Yes	263 (62.2%)	80 (40.0%)
No	160 (37.8%)	120 (60.0%)
Continuous variables are presented as mean ± standard error (SE), and categorical variables are expressed as number (percentage). Comparisons between the NHANES cohort and the external validation cohort were performed using the Student’s t-test for continuous variables and the chi-square test for categorical variables. P values < 0.05 were considered statistically significant. Abbreviations: BMI,…
