# Supplementary material for: Comparative evaluation of composite inflammatory indices for predicting prostate cancer risk and mortality: a NHANES-based study with external validation
Source: Front Oncol. 2026 May 11;16:1830463. doi: 10.3389/fonc.2026.1830463 (PMC13199051; doi:10.3389/fonc.2026.1830463)
Supplement: Supplementary file 5 [file Table2.xlsx]

## Sheet: Supplementary_Table_Prostate_In
Table S2 - Associations between inflammatory indices and prostate cancer risk based on continuous and quartile-based analyses
Item	Variable	Analysis_type	Beta	Robust_SE	Wald	OR_95CI	P
AISI	AISI_log	Log_continuous	0.250708	0.184254	1.85141	1.285 (0.895–1.844)	0.173619
PLR	PLR_log	Log_continuous	0.316943	0.307421	1.06291	1.373 (0.752–2.508)	0.302553
CLR	CLR_log	Log_continuous	0.673872	0.191632	12.3656	1.962 (1.348–2.856)	0.000437308
HALP	HALP_log	Log_continuous	-0.336855	0.28478	1.39915	0.714 (0.409–1.248)	0.236866
PNI	PNI_log	Log_continuous	-0.347094	1.39669	0.0617579	0.707 (0.046–10.918)	0.803739
IBI	IBI_log	Log_continuous	0.474804	0.123939	14.6761	1.608 (1.261–2.050)	0.000127652
LMR	LMR_log	Log_continuous	-0.218574	0.414733	0.277753	0.804 (0.356–1.812)	0.598178
SII	SII_log	Log_continuous	0.341649	0.227751	2.2503	1.407 (0.901–2.199)	0.133589
NLR	NLR_log	Log_continuous	0.417761	0.352668	1.40321	1.519 (0.761–3.031)	0.236186
SIRI	SIRI_log	Log_continuous	0.464217	0.353712	1.72243	1.591 (0.795–3.182)	0.189381
PAR	PAR_log	Log_continuous	0.841936	0.570225	2.18004	2.321 (0.759–7.096)	0.139811
NPR	NPR_Q1	Quartile	0	—	—	1 (ref)	—
NPR	NPR_Q2	Quartile	-0.32557	0.324102	1.00908	0.722 (0.383–1.363)	0.315123
NPR	NPR_Q3	Quartile	-0.0728017	0.339743	0.045918	0.930 (0.478–1.810)	0.830325
NPR	NPR_Q4	Quartile	0.0219941	0.324923	0.00458199	1.022 (0.541–1.933)	0.946032
MHR	MHR_Q1	Quartile	0	—	—	1 (ref)	—
MHR	MHR_Q2	Quartile	0.2134	0.313706	0.462745	1.238 (0.669–2.289)	0.496344
MHR	MHR_Q3	Quartile	0.054845	0.313518	0.030602	1.056 (0.571–1.953)	0.861131
MHR	MHR_Q4	Quartile	0.354433	0.32231	1.20926	1.425 (0.758–2.681)	0.271479
CAR	CAR_Q1	Quartile	0	—	—	1 (ref)	—
CAR	CAR_Q2	Quartile	-0.00912619	0.334079	0.000746245	0.991 (0.515–1.907)	0.978207
CAR	CAR_Q3	Quartile	0.871288	0.324125	7.226	2.390 (1.266–4.511)	0.00718551
CAR	CAR_Q4	Quartile	1.11451	0.33652	10.9684	3.048 (1.576–5.895)	0.000926791
Odds ratios (ORs) and 95% confidence intervals (CIs) were estimated using GEE logistic regression models with robust standard errors clustered by participant. Continuous inflammatory indices (SII, NLR, PLR, LMR, SIRI, PAR, PNI, HALP, CLR, AISI, and IBI) were winsorized at the 5th and 95th percentiles and log-transformed before analysis. Highly skewed indices (NPR, MHR, and CAR) exhibited numerica…
