# Supplementary material for: Comparative evaluation of composite inflammatory indices for predicting prostate cancer risk and mortality: a NHANES-based study with external validation
Source: Front Oncol. 2026 May 11;16:1830463. doi: 10.3389/fonc.2026.1830463 (PMC13199051; doi:10.3389/fonc.2026.1830463)
Supplement: Supplementary file 6 [file Table3.xlsx]

## Sheet: Sheet1
Table S3 - Non-linearity assessment and post-hoc power analysis for inflammatory indices
Item	edf	P nonlin	Power (Q1 vs Q4)
SII	3.752	0.127	0.999
NLR	1.293	0.142	1
PLR	2.449	<0.001	1
LMR	1.295	0.058	1
NPR	2.976	0.027	0.528
SIRI	1.125	0.898	1
PAR	1.014	0.321	0.418
CAR	1.009	0.466	0.949
PNI	2.7101	0.024	1
CLR	1.006	0.398	1
HALP	2.457	<0.001	1
AISI	1.432	0.861	0.992
IBI	1.007	0.763	1
MHR	2.186	0.006	0.57
Restricted cubic spline (RCS) models were applied to evaluate potential non-linear associations between inflammatory indices and outcomes. The effective degrees of freedom (edf) reflect the flexibility of the spline fit, with edf > 1 suggesting potential non-linearity. The p value for non-linearity (P nonlin) was obtained by testing the null hypothesis that the association is linear. Post-hoc sta…
