# Supplementary material for: Comparative evaluation of composite inflammatory indices for predicting prostate cancer risk and mortality: a NHANES-based study with external validation
Source: Front Oncol. 2026 May 11;16:1830463. doi: 10.3389/fonc.2026.1830463 (PMC13199051; doi:10.3389/fonc.2026.1830463)
Supplement: Supplementary file 7 [file Table4.xlsx]

## Sheet: Supplementary_Table_S1_Full_GVI
Table S4 - Multicollinearity diagnostics and effect estimates of baseline covariates in multivariable logistic and Cox regression models
Variable	Logistic Regression				Cox Regression
	GVIF^(1/(2*Df))	OR(95% CI)	P Value		GVIF^(1/(2*Df))	HR(95% CI)	P Value
Age	1.134	1.116(1.105-1.128)	<0.001		1.093	1.090(1.087-1.094)	<0.001
Race	1.068	1.398(1.244-1.572)	<0.001		1.073	1.195(1.149-1.243)	<0.001
Education	1.106	1.205(1.113-1.305)	<0.001		1.106	0.868(0.839-0.897)	<0.001
BMI	1.142	1.012(0.991-1.034)	0.255		1.092	0.992(0.983-1.000)	0.0582
Smoking	1.046	1.092(0.879-1.358)	0.425		1.04	0.734(0.672-0.802)	<0.001
Alcohol	1.047	1.049(0.994-1.108)	0.083		1.01	1.019(0.966-1.076)	0.484
Diabetes	1.047	1.015(0.811-1.270)	0.898		1.058	0.746(0.682-0.816)	<0.001
Hypertension	1.079	0.684(0.551-0.849)	<0.001		1.107	0.836(0.771-0.906)	<0.001
GVIF^(1/(2*Df)) was used to assess multicollinearity. GVIF^(1/(2×Df)) values < 2 indicate no evidence of significant multicollinearity among covariates. OR and HR were derived from fully adjusted models.
