# Supplementary material for: Comparative evaluation of composite inflammatory indices for predicting prostate cancer risk and mortality: a NHANES-based study with external validation
Source: Front Oncol. 2026 May 11;16:1830463. doi: 10.3389/fonc.2026.1830463 (PMC13199051; doi:10.3389/fonc.2026.1830463)
Supplement: Supplementary file 8 [file Table5.xlsx]

## Sheet: Sheet1
Table S5 - Associations between composite inflammatory indices and all-cause mortality in the external hospital-based cohort
Item	Quartiles				P overall	P Q4 vs.Q1	P trend
	Q1	Q2	Q3	Q4
SII
Range	81.77–256.44	256.44–356.76	356.76–502.64	502.64–5486.84
Crude HR (95%CI)	1	2.52(1.09-5.79)	2.96(1.29-6.83)	3.24(1.39-7.55)	0.0402	0.00646	0.00599
Model 1 HR (95%CI)	1	2.48(1.08-5.71)	2.86(1.24-6.60)	2.93(1.25-6.89)	0.0246	0.0137	0.0147
Model 2 HR (95%CI)	1	2.47(1.07-5.73)	2.81(1.22-6.51)	3.03(1.28-7.17)	0.0571	0.0117	0.0129
Model 3 HR (95%CI)	1	2.84(1.21-6.65)	3.01(1.29-7.05)	3.12(1.31-7.43)	0.0192	0.0104	0.0145
PLR
Range	39.71–85.03	85.03–107.05	107.05–133.80	133.80–657.89
Crude HR (95%CI)	1	2.87(1.18-6.97)	3.96(1.67-9.38)	4.05(1.68-9.77)	0.00976	0.00182	<0.001
Model 1 HR (95%CI)	1	2.79(1.15-6.79)	3.71(1.56-8.83)	3.81(1.57-9.22)	0.00754	0.00302	0.00205
Model 2 HR (95%CI)	1	2.85(1.17-6.97)	3.97(1.66-9.48)	4.07(1.67-9.91)	0.0121	0.00203	0.00119
Model 3 HR (95%CI)	1	3.14(1.28-7.74)	4.32(1.79-10.40)	4.12(1.68-10.14)	0.00429	0.00205	0.00134
LMR
Range	0.99–3.00	3.00–3.80	3.80–4.85	4.85–9.97
Crude HR (95%CI)	1	1.02(0.50-2.07)	1.05(0.52-2.13)	0.72(0.34-1.54)	0.732	0.394	0.42
Model 1 HR (95%CI)	1	1.01(0.49-2.04)	1.13(0.56-2.30)	0.73(0.34-1.56)	0.225	0.417	0.488
Model 2 HR (95%CI)	1	0.98(0.48-2.01)	1.19(0.58-2.45)	0.74(0.35-1.60)	0.305	0.448	0.56
Model 3 HR (95%CI)	1	1.10(0.54-2.27)	1.37(0.65-2.89)	0.84(0.38-1.85)	0.115	0.671	0.778
PNI
Range	34.15–45.86	45.86–49.48	49.48–53.20	53.20–65.7
Crude HR (95%CI)	1	0.69(0.36-1.31)	0.46(0.23-0.93)	0.37(0.17-0.79)	0.0359	0.00981	0.00403
Model 1 HR (95%CI)	1	0.68(0.36-1.30)	0.48(0.24-0.96)	0.41(0.19-0.87)	0.0262	0.0206	0.00968
Model 2 HR (95%CI)	1	0.70(0.36-1.33)	0.46(0.23-0.95)	0.38(0.18-0.82)	0.0404	0.0133	0.00594
Model 3 HR (95%CI)	1	0.72(0.37-1.40)	0.49(0.24-1.00)	0.40(0.18-0.87)	0.0178	0.0203	0.00994
HALP
Range	5.73–39.46	39.46–50.85	50.85–67.58	67.58–151.95
Crude HR (95%CI)	1	1.08(0.59-1.99)	0.45(0.21-0.94)	0.27(0.12-0.62)	0.00131	0.002	<0.001
Model 1 HR (95%CI)	1	1.12(0.61-2.07)	0.46(0.22-0.99)	0.30(0.13-0.69)	0.00145	0.00486	<0.001
Model 2 HR (95%CI)	1	1.08(0.58-2.01)	0.43(0.20-0.92)	0.26(0.11-0.62)	0.00242	0.00226	<0.001
Model 3 HR (95%CI)	1	1.24(0.64-2.38)	0.48(0.22-1.03)	0.28(0.12-0.68)	<0.001	0.00461	<0.001
NLR
Range	0.51–1.33	1.33–1.85	1.85–2.39	2.39–21.95
Crude HR (95%CI)	1	1.54(0.69-3.43)	2.54(1.19-5.43)	2.38(1.07-5.28)	0.0657	0.0327	0.0119
Model 1 HR (95%CI)	1	1.68(0.75-3.77)	2.33(1.08-5.03)	2.17(0.97-4.86)	0.0534	0.0589	0.0389
Model 2 HR (95%CI)	1	1.63(0.72-3.68)	2.50(1.13-5.53)	2.33(1.03-5.30)	0.0759	0.0435	0.0276
Model 3 HR (95%CI)	1	1.67(0.74-3.79)	2.36(1.06-5.24)	2.34(1.01-5.42)	0.0323	0.0481	0.0353
Hazard ratios (HRs) and 95% confidence intervals (CIs) for all-cause mortality were estimated using Cox proportional hazards regression models. Inflammatory indices were categorized into quartiles (Q1–Q4) according to their weighted distribution in the study population, with the lowest quartile (Q1) used as the reference group. Crude model was unadjusted. Model 1 was adjusted for age. Model 2 was…
